# Supplementary material for: Gut Microbiome and Serum Metabolome Analyses Identify Unsaturated Fatty Acids and Butanoate Metabolism Induced by Gut Microbiota in Patients With Chronic Spontaneous Urticaria
Source: Front Cell Infect Microbiol. 2020 Feb 21;10:24. doi: 10.3389/fcimb.2020.00024 (PMC7047433; doi:10.3389/fcimb.2020.00024)
Supplement: Supplementary file 4 [file Data_Sheet_3.xls]

## Sheet: Sheet1
Supplementary File 3 Differential metabolites of the two groups in positive and negative ion mode
pos-Name_des	Formula	Molecular Weight	Up.Down		neg-Name_des	Formula	Molecular Weight	Up.Down
Nitrazepam	C15 H11 N3 O3	281.08	up		Micronomicin	C20 H41 N5 O7	463.303	down
14-Chloro-5,15-dihydroxy-2,9,26-trimethyl-3,19,23,28-tetraoxaoctacyclo[16.9.1.1~18,27~.0~1,5~.0~2,24~.0~8,17~.0~9,14~.0~21,26~]nonacos-11-ene-4,10,22,29-tetrone	C28 H31 Cl O10	562.16	up		3,8-Dihydroxy-3-methyl-3,4-dihydro-1,7,12(2H)-tetraphenetrione	C19 H14 O5	322.085	up
Furaltadone	C13 H16 N4 O6	324.106	up		MU-Ac	C12 H10 O4	218.057	up
53259	C18 H12 O6	324.064	up		3-O-feruloyl-D-quinic acid	C17 H20 O9	368.11	up
Furfural	C5 H4 O2	96.0215	up		Succinic acid	C4 H6 O4	118.026	down
9-[5-S-(4-Nitrophenyl)-5-thiopentofuranosyl]-9H-purin-6-amine	C16 H16 N6 O5 S	404.092	up		4-Oxoproline	C5 H7 N O3	129.042	down
benzoquinone	C6 H4 O2	108.022	up		6,8-Dihydroxy-3-[(2S)-2-hydroxy-4-oxopentyl]-1H-isochromen-1-one	C14 H14 O6	278.079	up
Sucrose	C12 H22 O11	342.117	up		chlorfenac	C8 H5 Cl3 O2	237.936	down
Taurine	C2 H7 N O3 S	125.015	down		lamtidine	C18 H28 N6 O	344.232	down
5,6-Dimethoxysterigmatocystin	C20 H16 O8	384.085	up		Efavirenz	C14 H9 Cl F3 N O2	315.028	down
LU3453000	C4 H4 O2	84.0214	up		3-{2-Hydroxy-4-[(6E)-3,7,11-trimethyl-1,6,10-dodecatrien-3-yl]phenoxy}-5-[(6Z)-3,7,11-trimethyl-1,6,10-dodecatrien-3-yl]-1,2-benzenediol	C42 H58 O4	626.436	down
3-Methyl-5-[(Z)-(4-nitrophenyl)diazenyl]-2-thioxo-1,3-thiazolidin-4-one	C10 H8 N4 O3 S2	296.004	up		Picrotoxinin	C15 H16 O6	292.094	up
Malotilate	C12 H16 O4 S2	288.05	up		haloxyfop-methyl	C16 H13 Cl F3 N O4	375.049	down
3,4-dehydrothiomorpholine-3-carboxylic acid	C5 H7 N O2 S	145.02	down		5460894	C15 H21 N5 O5	351.156	up
Phosphoryethanolamine	C2 H8 N O4 P	141.02	down		Arachidonic acid	C20 H32 O2	304.238	down
Kinobscurinone	C18 H10 O5	306.054	up		Flurothyl	C4 H4 F6 O	182.016	down
R41207	C13 H10 O3	214.063	down		11,12-Epoxy-(5Z,8Z,11Z)-icosatrienoic acid	C20 H32 O3	320.233	down
his-asn	C10 H15 N5 O4	269.112	up		Erythrosine	C20 H8 I4 O5	835.652	up
Pyrogallol	C6 H6 O3	126.032	up		Aliskiren	C30 H53 N3 O6	551.392	down
lactide	C6 H8 O4	144.043	up		Altretamine	C9 H18 N6	210.16	down
Testate	C26 H40 O3	400.299	down		temocillin	C16 H18 N2 O7 S2	414.057	up
2-Amino-6-(1,2-dihydroxypropyl)-4(1H)-pteridinon	C9 H11 N5 O3	237.085	up		3,5-Dinitro-2-hydroxybenzoic acid	C7 H4 N2 O7	228.002	up
2-Aminoethyl (2R)-3-[(1Z)-1-hexadecen-1-yloxy]-2-hydroxypropyl hydrogen phosphate	C21 H44 N O6 P	437.291	down		(2S)-7-Chloro-4-hydroxy-2',6-dimethoxy-6'-methyl-3H,4'H-spiro[1-benzofuran-2,1'-cyclohexa[2,5]diene]-3,4'-dione	C16 H13 Cl O6	336.041	up
Flurothyl	C4 H4 F6 O	182.016	up		Cloxazolam	C17 H14 Cl2 N2 O2	348.044	down
Imidacloprid	C9 H10 Cl N5 O2	255.051	up		Methacrifos	C7 H13 O5 P S	240.021	down
1-O-OCTADECYL-SN-GLYCERO-3-PHOSPHOCHOLINE	C26 H56 N O6 P	509.386	down		1-(4-Hydroxy-3-methoxyphenyl)-3,5-decanediyl diacetate	C21 H32 O6	380.219	up
Aspulvinone E	C17 H12 O5	296.069	up		N-(4Z,7Z,10Z,13Z,16Z,19Z)-docosahexaenoylethanolamine	C24 H37 N O2	371.283	up
telmesteine	C7 H11 N O4 S	205.041	down		5,5',7,7'-Tetramethyl-20-oxa-7,7'-diazaspiro[heptacyclo[13.6.1.1~5,9~.0~1,12~.0~4,11~.0~14,16~.0~16,21~]tricosane-19,12'-hexacyclo[9.6.2.0~1,8~.0~5,17~.0~9,14~.0~14,18~]nonadecane]-4(11),12-diene	C42 H58 N2 O	606.458	down
carglumic acid	C6 H10 N2 O5	190.06	up		L-Glutamic acid	C5 H9 N O4	147.052	down
N-dodecanoylsphingosine 1-phosphate	C30 H60 N O6 P	561.417	down		7-Ethoxycoumarin	C11 H10 O3	190.063	down
Caprolactam	C6 H11 N O	113.084	down		Starlet	C14 H18 Cl N2 O3 P S	360.045	up
(2R)-1-{[(2-Aminoethoxy)(hydroxy)phosphoryl]oxy}-3-hydroxy-2-propanyl (13Z)-13-docosenoate	C27 H54 N O7 P	535.365	down		Cytidine	C9 H13 N3 O5	243.085	down
Gly-Phe	C11 H14 N2 O3	222.101	down		DL-Arginine	C6 H14 N4 O2	174.11	up
N-Vanillyloleamide	C26 H43 N O3	417.325	down		2-decaprenyl-6-methoxy-3-methyl-1,4-benzoquinone	C58 H88 O3	832.677	down
Acetyl-L-methionine	C7 H13 N O3 S	191.062	down		cis-5,8,11,14,17-Eicosapentaenoic acid	C20 H30 O2	302.222	down
gamma-Glutamylleucine	C11 H20 N2 O5	260.138	down		beta-D-Ethyl glucuronide	C8 H14 O7	222.073	up
AMYL ISOTHIOCYANATE	C6 H11 N S	129.062	down		N-ACETYL ZONISAMIDE	C10 H10 N2 O4 S	254.036	down
DA9185000	C12 H10 O S	202.046	up		Decursin	C19 H20 O5	328.13	down
Diuron	C9 H10 Cl2 N2 O	232.016	up		MFCD00273304	C21 H30 O6	378.205	up
11-Hydroxy-2H-benzo[c]pyrano[2,3-h]cinnolin-2-one	C15 H8 N2 O3	264.054	up		Dioxathion	C12 H26 O6 P2 S4	456.01	down
Leu-Val	C11 H22 N2 O3	230.163	down		Pridopidine	C15 H23 N O2 S	281.145	up
1-O-Hexadecyl-lyso-sn-glycero-3-phosphocholine	C24 H52 N O6 P	481.354	down		proxymetacaine	C16 H26 N2 O3	294.193	down
Methyl alpha-aspartylphenylalaninate	C14 H18 N2 O5	294.122	down		1,5-Anhydro-D-glucitol	C6 H12 O5	164.067	up
N-Arachidonoyl dopamine	C28 H41 N O3	439.307	down		(1Z)-N-[(3Z)-3-(Heptylimino)-3-hydroxypropyl]-2,4-dihydroxy-3,3-dimethylbutanimidic acid	C16 H32 N2 O4	316.238	down
sn-3-O-(Geranylgeranyl)glycerol 1-phosphate	C23 H41 O6 P	444.262	down		DEHYDROCOSTUS LACTONE	C15 H18 O2	230.131	up
5-(2-Thienyl)-3,4,7,7a-tetrahydrocyclopenta[b]pyran-6(2H)-one	C12 H12 O2 S	220.057	up		(6aR,11aR)-10-(3-Hydroxy-3-methylbutyl)-6a,11a-dihydro-6H-[1]benzofuro[3,2-c]chromene-3,9-diol	C20 H22 O5	342.148	up
Tolycaine	C15 H22 N2 O3	278.163	down		DL-Atenolol	C14 H22 N2 O3	266.162	down
Phenamil	C12 H12 Cl N7 O	305.079	up		SL1942450	C15 H16 O	212.12	up
L-Pyroglutamic acid	C5 H7 N O3	129.043	down		5-(3-buten-1-ynyl)-2,2'-bithiophene	C12 H8 S2	216.008	up
Leu-Leu	C12 H24 N2 O3	244.179	down		4-Chlorophenoxyacetic acid	C8 H7 Cl O3	186.007	down
testosterone ketolaurate	C31 H48 O4	484.357	down		Mavacoxib	C16 H11 F4 N3 O2 S	385.051	up
leu-gln	C11 H21 N3 O4	259.154	down		Phenylacetaldehyde	C8 H8 O	120.057	up
Olean-12-ene-3,16,21,22,23,28-hexol	C30 H50 O6	506.359	down		Ubiquinone Q4	C29 H42 O4	454.306	up
1-[(1Z,9Z)-octadecadienyl]-sn-glycero-3-phosphocholine	C26 H52 N O6 P	505.355	down		Triamcinolone acetonide	C24 H31 F O6	434.212	up
VIRILON	C27 H40 O3	412.298	down		4-Chlorophenol	C6 H5 Cl O	128.002	down
etravirine	C20 H15 Br N6 O	434.051	up		3-(3,4-Dihydroxyphenyl)-2,7,8-trihydroxydibenzo[b,d]furan-1,4-dione	C18 H10 O8	354.038	down
1-(sn-glycero-3-phospho)-1D-myo-inositol	C9 H19 O11 P	334.067	down
Hypotaurine	C2 H7 N O2 S	109.02	down
(10E,12E,23E,47E)-14,18,19,22,31,33,40,41-Octahydroxy-2,11,23,47,50-pentamethyl-35-methylene-27-oxo-26,53,54,55-tetraoxa-6-azaheptacyclo[23.21.5.1~3,45~.1~17,21~.1~29,32~.1~39,43~.0~2,7~]pentapentaconta-6,10,12,23,45,47-hexaen-30-yl hydrogen sulfate	C56 H85 N O17 S	1075.55	down
1-icosanoyl-sn-glycero-3-phosphocholine	C28 H58 N O7 P	551.397	down
Xanthine	C5 H4 N4 O2	152.034	down
fludioxonil	C12 H6 F2 N2 O2	248.039	up
Promegestone	C22 H30 O2	326.225	down
Tolmetin	C15 H15 N O3	257.103	down
L-(+)-Valine	C5 H11 N O2	117.079	up
Adenosine 5'-monophosphate	C10 H14 N5 O7 P	347.064	down
Glu-Glu	C10 H16 N2 O7	276.096	down
ENADENINE	C10 H13 N5	203.116	down
Trp-Phe	C20 H21 N3 O3	351.159	up
1-[(11Z,14Z)]-icosadienoyl-sn-glycero-3-phosphocholine	C28 H54 N O7 P	547.366	down
(2R)-2-Acetoxy-3-[(9Z)-9-octadecen-1-yloxy]propyl 2-(trimethylammonio)ethyl phosphate	C28 H56 N O7 P	549.381	down
3,4,5-Trihydroxy-1-cyclohexenecarboxylic acid	C7 H10 O5	174.052	up
(2R)-1-[(Hydroxy{[(1s,3R)-2,3,4,5,6-pentahydroxycyclohexyl]oxy}phosphoryl)oxy]-3-(palmitoyloxy)-2-propanyl (5Z,8Z,11Z,14Z)-5,8,11,14-icosatetraenoate	C45 H79 O13 P	858.527	down
LysoPC(P-18:0)	C26 H54 N O6 P	507.37	down
(1S,2S)-5-Bromo-3-phenoxy-3,5-cyclohexadiene-1,2-diol	C12 H11 Br O3	281.989	up
N,N'-Diphenylguanidine	C13 H13 N3	211.112	down
LysoPC(22:4(7Z,10Z,13Z,16Z))	C30 H54 N O7 P	571.362	down
Platelet-activating factor	C26 H54 N O7 P	523.365	down
LysoPC(22:5(7Z,10Z,13Z,16Z,19Z))	C30 H52 N O7 P	569.347	down
4-Methylene-2-oxoglutarate	C6 H6 O5	158.021	down
2-(Hydroxymethyl)-1-methyl-3,4,5-piperidinetriol	C7 H15 N O4	177.101	down
Leu-arg	C12 H25 N5 O3	287.196	down
Hypoxanthine	C5 H4 N4 O	136.039	down
MFCD03411993	C18 H30 O5	326.21	down
Nicotinamide	C6 H6 N2 O	122.048	down
(6Z,9Z,12Z,15Z,23R,35R,41Z,44Z,47Z,50Z,53Z)-35-[(4Z,7Z,10Z,13Z,16Z)-4,7,10,13,16-Docosapentaenoyloxy]-26,29,32-trihydroxy-26,32-dioxido-20,38-dioxo-21,25,27,31,33,37-hexaoxa-26lambda~5~,32lambda~5~-diphosphanonapentaconta-6,9,12,15,41,44,47,50,53-nonaen-23-yl (4Z,7Z,10Z,13Z,16Z)-4,7,10,13,16-docosapentaenoate	C95 H148 O17 P2	1623.02	down
(2R)-1-[(5Z,8Z,11Z,14Z)-5,8,11,14-Icosatetraen-1-yloxy]-3-(phosphonooxy)-2-propanyl acetate	C25 H43 O7 P	486.273	down
1-stearoyl-sn-glycero-3-phosphoethanolamine	C23 H48 N O7 P	481.318	down
Roxane	C19 H28 N2 O4	348.204	down
LQ1825000	C7 H13 N O	127.1	down
LysoPC(22:2(13Z,16Z))	C30 H58 N O7 P	575.396	down
Arachidonic acid	C20 H32 O2	304.24	down
n-Propyl GalIate	C10 H12 O5	212.068	up
Eicosapentaenoic acid	C20 H30 O2	302.225	down
MFCD00010043	C16 H10 S	234.05	up
L-Glutamic acid	C5 H9 N O4	147.054	down
Itaconic acid	C5 H6 O4	130.027	down
(19E,21E,23E,25E,27E,29E,31E)-33-[(3-Amino-3,6-dideoxy-beta-D-mannopyranosyl)oxy]-17-[7-(4-aminophenyl)-5-hydroxy-7-oxo-2-heptanyl]-1,3,5,9,37-pentahydroxy-18-methyl-13,15-dioxo-16,39-dioxabicyclo[33.3.1]nonatriaconta-19,21,23,25,27,29,31-heptaene-36-carboxylic acid	C58 H84 N2 O17	1080.57	down
(2R)-1-{[(2-Aminoethoxy)(hydroxy)phosphoryl]oxy}-3-hydroxy-2-propanyl docosanoate	C27 H56 N O7 P	537.381	down
EPEA	C22 H35 N O2	345.267	down
1-[(8Z,11Z,14Z)-icosatrienoyl]-sn-glycero-3-phosphocholine	C28 H52 N O7 P	545.347	down
Pipercitine	C23 H43 N O	349.334	down
gamma-Glu-gln	C10 H17 N3 O6	275.112	up
4-hydroxyprotoasukamycin	C31 H34 N2 O6	530.242	down
Cinnamaldehyde	C9 H8 O	132.058	up
1-(beta-D-ribofuranosyl)thymine	C10 H14 N2 O6	258.086	up
Oleamide	C18 H35 N O	281.272	down
N1,N12-Diacetylspermine	C14 H30 N4 O2	286.237	down
UNII:OUT5YHB7BO	C18 H35 N O2	297.267	down
Dihomo-γ-linolenic acid ethyl ester	C22 H38 O2	340.298	down
DL-Arginine	C6 H14 N4 O2	174.112	up
N-[5-Amino-2-({3-amino-6-[(4-amino-4-deoxyhexopyranosyl)oxy]-8-hydroxy-7-(methylamino)octahydropyrano[3,2-b]pyran-2-yl}oxy)-3,4-dihydroxycyclohexyl]acetamide	C23 H43 N5 O12	581.289	down
(2E)-3-(Carbamimidoylsulfanyl)acrylic acid	C4 H6 N2 O2 S	146.015	down
all-trans-retinal	C20 H28 O	284.215	down
Docosahexaenoic acid	C22 H32 O2	328.241	down
2-linoleoyl-sn-glycero-3-phosphoethanolamine	C23 H44 N O7 P	477.287	up
Methional	C4 H8 O S	104.03	up
Iprodione	C13 H13 Cl2 N3 O3	329.034	down
Hexitol	C6 H14 O6	182.08	up
1-(1Z-hexadecenyl)-sn-glycero-3-phosphocholine	C24 H50 N O6 P	479.339	down
Citroflex A-4	C20 H34 O8	402.226	up
4149853	C21 H41 N O4	371.304	down
Ethosuximide	C7 H11 N O2	141.078	up
(5R)-5-[2-(Methylsulfanyl)ethyl]-2,4-imidazolidinedione	C6 H10 N2 O2 S	174.047	up
APAZIQUONE	C15 H16 N2 O4	288.111	down
Dihydrouridine	C9 H14 N2 O6	246.086	down
1-hexadecanoyl-2-octadecanoyl-sn-glycero-3-phosphocholine	C42 H84 N O8 P	761.592	down
2-Mercaptobenzothiazole	C7 H5 N S2	166.987	up
Palmitamide	C16 H33 N O	255.257	up
DOA	C22 H42 O4	370.307	down
Indoxyl sulfate	C8 H7 N O4 S	213.009	up
(-)-Andrographolide	C20 H30 O5	350.21	down
2,4-Dihydroxy-6-[(2E,6E,10E)-3,7,11,15-tetramethyl-2,6,10,14-hexadecatetraen-1-yl]phenyl acetate	C28 H40 O4	440.292	down
Fomepizole	C4 H6 N2	82.0534	up
1-octadecanoyl-2-[(4Z,7Z,10Z,13Z,16Z)-docosapentaenoyl]-sn-glycero-3-phosphoethanolamine	C45 H80 N O8 P	793.559	up
3-((2-Methyl-3-furyl)thio)-2-butanone	C9 H12 O2 S	184.056	up
7323	C11 H15 N5 O3	265.118	down
(2R,3aS,5aR,5bS,9S,13S,14R,16aS,16bR)-9-Ethyl-13-hydroxy-14-methyl-7,15-dioxo-2,3,3a,5a,5b,6,7,9,10,11,12,13,14,15,16a,16b-hexadecahydro-1H-as-indaceno[3,2-d]oxacyclododecin-2-yl 6-deoxy-2-O-methyl-alpha-L-mannopyranoside	C31 H46 O9	562.315	down
(21R,33R)-24,27,30-Trihydroxy-24,30-dioxido-18,36-dioxo-33-(stearoyloxy)-19,23,25,29,31,35-hexaoxa-24lambda~5~,30lambda~5~-diphosphatripentacontan-21-yl (9Z,12Z)-9,12-nonadecadienoate	C82 H156 O17 P2	1475.08	up
Isoleucylasparagine	C10 H19 N3 O4	245.138	up
N-Stearoyl-L-tyrosine	C27 H45 N O4	447.335	down
Dermocid	C23 H28 Cl2 O5	454.132	up
2729	C9 H14 O2	154.099	down
5-Hydroxy-2-furoic acid	C5 H4 O4	128.011	up
Sarcostin	C21 H34 O6	382.236	down
5955761	C15 H29 N O4	287.21	up
15S-hydroxyeicosatrienoic acid	C20 H34 O3	322.251	down
Trigonelline	C7 H7 N O2	137.048	up
nialamide	C16 H18 N4 O2	298.142	up
1,2-DILINOLENOYL-SN-GLYCERO-3-PHOSPHATIDYLETHANOLAMINE	C41 H70 N O8 P	735.486	down
MFCD00004231	C8 H8 O5	184.038	up
nalorphine	C19 H21 N O3	311.152	up
Myxochromide S2	C39 H56 N6 O8	736.413	down
camalexin	C11 H8 N2 S	200.04	up
